# Supplementary material for: A remarkable new species group of green seed beetles from genus Amblycerus Thunberg (Coleoptera, Chrysomelidae, Bruchinae), with description of a new Brazilian species
Source: Zookeys. 2014 Apr 14;(401):31–44. doi: 10.3897/zookeys.401.6232 (PMC4023266; doi:10.3897/zookeys.401.6232)
Supplement: XML Treatment for Amblycerus virens [file zookeys.401.6232-treatment1.xml]

<!DOCTYPE tp:taxon-treatment
  PUBLIC "-//TaxonX//DTD Taxonomic Treatment Publishing DTD v0 20100105//EN" "tax-treatment-NSO.dtd">
<tp:taxon-treatment xmlns:tp="http://www.plazi.org/taxpub"><tp:treatment-meta><mixed-citation publication-type="journal"><person-group><name><surname>Ribeiro-Costa</surname><given-names>Cibele Stramare</given-names></name><name><surname>Vieira</surname><given-names>Marcelli Krul</given-names></name><name><surname>Manfio</surname><given-names>Daiara</given-names></name><name><surname>Kergoat</surname><given-names>Gael J.</given-names></name></person-group><article-title>A remarkable new species group of green seed beetles from genus <italic>Amblycerus</italic> Thunberg (Coleoptera, Chrysomelidae, Bruchinae), with description of a new Brazilian species</article-title><source>Zookeys</source><day>14</day><month>4</month><year>2014</year><volume>2014</volume><issue>401</issue><fpage>31</fpage><lpage>44</lpage><pub-id pub-id-type="doi">10.3897/zookeys.401.6232</pub-id></mixed-citation></tp:treatment-meta><tp:nomenclature><tp:taxon-name>
                        <tp:taxon-name-part taxon-name-part-type="genus">Amblycerus</tp:taxon-name-part>
                        <tp:taxon-name-part taxon-name-part-type="species">virens</tp:taxon-name-part>
                        <object-id xmlns:xlink="http://www.w3.org/1999/xlink" xlink:type="simple">http://species-id.net/wiki/Amblycerus_virens</object-id>
                    </tp:taxon-name><tp:taxon-authority>(Jekel, 1855)</tp:taxon-authority><xref ref-type="fig" rid="F1">Figs 1–6</xref><tp:nomenclature-citation-list><tp:nomenclature-citation><tp:taxon-name>Spermophagus virens</tp:taxon-name><comment> Jekel, 1855: 33 (holotype, type locality: French Guiana; description, distribution); <xref ref-type="bibr" rid="B5">Gemminger and Harold 1873</xref>: 3219 (catalog, distribution); <xref ref-type="bibr" rid="B15">Pic 1913</xref>: 63. (catalog, distribution).</comment></tp:nomenclature-citation><tp:nomenclature-citation><tp:taxon-name>Amblycerus virens</tp:taxon-name><comment>: <xref ref-type="bibr" rid="B1">Blackwelder 1946</xref>: 763 (catalog, new combination); <xref ref-type="bibr" rid="B25">Udayagiri and Wadhi 1989</xref>: 16 (catalog); <xref ref-type="bibr" rid="B17">Ribeiro-Costa 1998</xref>: 633 (citation).</comment></tp:nomenclature-citation></tp:nomenclature-citation-list></tp:nomenclature><tp:treatment-sec sec-type="Redescription"><title>Redescription.</title><p>BL: 5.6 mm; BW: 3.84 mm</p><!--PageBreak--><p>Integument (<xref ref-type="fig" rid="F1">Figs 1–4</xref>). Body mostly black, mouth parts and antennomeres 1 and 2 brown to yellowish, apical spurs of hind tibiae reddish brown, pygidium and abdomen rufous with golden shine.</p><p>Vestiture (<xref ref-type="fig" rid="F1">Figs 1–4</xref>). Pronotum, elytra and thorax covered with greenish setae, abdomen and pygidium with yellowish setae, both not variegated.</p><p>Head (<xref ref-type="fig" rid="F1">Fig. 3</xref>). Covered with fine and dense punctures. Frons without frontal carina. Eye finely faceted, moderately prominent laterally. Ocular index: 3.11; ocular <italic>sinus</italic>: 0.63; postocular lobe 0.33 the eye length. Antenna not reaching anterior margin of hind coxa; moderately serrate from antennomeres 5-10 (<xref ref-type="bibr" rid="B17">Ribeiro-Costa 1998</xref>: 631, Fig. 3); from 5 to11 antennomeres 1.33 wider than long; last antennomere with truncate apex. Frontoclypeal suture indistinct. Clypeus covered with fine and dense punctures except in narrow band on apical portion. Labrum with few fine punctures on basal margin.</p><p>Prothorax. Pronotum semicircular; covered with fine and dense punctures, moderately coarse punctures intermixed on lateral areas (<xref ref-type="fig" rid="F1">Fig. 1</xref>). Lateral carina almost reaching the anterior margin of pronotum (<xref ref-type="fig" rid="F1">Fig. 2</xref>). Cervical sulcus absent. Prosternal process not expanded beyond anterior coxae; flat and slightly constricted between coxae.</p><p>Mesothorax and metathorax. Scutellum as long as wide; round or unidentate at apex (<xref ref-type="fig" rid="F1">Fig. 1</xref>). Elytron with striae 1 and 10 moderately impressed; 2, 3, 8 and 9 weakly impressed until the third apical region of elytron then only isolated punctures representing striae; 4–7 striae formed only by isolated punctures; 4 and 5 anastomosed before the fusion of 6+7. Interstriae with moderately coarse and sparse punctures. Metaventrite moderately protuberant (<xref ref-type="fig" rid="F1">Fig. 2</xref>) with moderately coarse and sparse punctures; median sulcus one-half as long as metaventrite. Metepisternum with moderately coarse and sparse punctures; metepisternal sulcus forming straight angle, with transverse axis straight and not reaching lateral margin of metepisternum. Mid coxae lower than anterior coxae, in lateral view (<xref ref-type="fig" rid="F1">Fig. 2</xref>). Hind femur about 2.5 times longer than wide. Hind coxae with moderately coarse and sparse punctures. Hind tibia lateral spur about 1.5 times the length of median spur; 1-tarsomere about 1.5 the length of the lateral spur and 2.5 times the median spur.</p><p>Abdomen (<xref ref-type="fig" rid="F1">Fig. 4</xref>). Ventrites with moderately coarse and dense punctures; last ventrite as long as 4-ventrite. Pygidium one-third covered by the elytra; apical margin rounded, with moderately coarse and dense punctures.</p><p>Male genitalia. Median lobe (<xref ref-type="fig" rid="F1">Fig. 5</xref>) about 4.15 times its widest at apical region; ventral valve with lateral margins straight; dorsal valve with lateral margins concave and acuminate apex. Internal sac (<xref ref-type="fig" rid="F1">Fig. 5</xref>) in the apical region without anterior sclerites; a pair of tuberculate median sclerites; a pair of ovoid and denticulate posterior sclerites. Median region with a pair of sinuous blade sclerites, sinuous at base and denticulate at apex; a long wishbone sclerite, about two times longer than the blade sclerites, curved and denticulate at apex and with stems moderately separated. Basal region of sac without sclerites; apical and median regions with several spines. Tegmen (<xref ref-type="fig" rid="F1">Fig. 6</xref>) slightly emarginated between lateral lobes expanded.</p><!--PageBreak--></tp:treatment-sec><tp:treatment-sec sec-type="Type material"><title>Type material.</title><p>Syntype studied by the first author and deposited in BMNH, sex undetermined, labels: ‘Type H. T.’ [round, white with red margin]; ‘Cayenna’ [white]; ‘ex. Mus. W. W. S.’ [white]; ‘Type’ [white]; ‘53272’ [white]; ‘Fry Coll. 1905. 100’ <!--PageBreak-->[white]; ‘<italic><tp:taxon-name>Spermophagus virens</tp:taxon-name></italic> Dj. n. sp. Cayen’; ‘SYNTYPE/Spermophagus/virens Jekel, 1855/Ribeiro-Costa, C. S.’</p></tp:treatment-sec><tp:treatment-sec sec-type="Notes"><title>Notes.</title><p><xref ref-type="bibr" rid="B6">Jekel (1855)</xref> described the material quoted by <xref ref-type="bibr" rid="B4">Dejean (1837)</xref> but in his description, he did not specify how many specimens were studied. Therefore the exemplar received from BMNH, from the locality quoted in the original description, is a type specimen and regarded as a syntype.</p></tp:treatment-sec><tp:treatment-sec sec-type="Additional material"><title>Additional material.</title><p><bold>BRAZIL:</bold> Amazonas: 1 male specimen, São Gabriel, Rio Negro, 9.X.1927, J.F. Zikán, (FIOC). Pará: 1 male specimen, Santarém, VII.1919, S. M. Klages(CARN). <bold>FRENCH GUIANA:</bold> Bélvédère de Saül: 1 male specimen, Mont Itoupé, 30.III.2010, P. H. D. leg. (DZUP).</p></tp:treatment-sec><tp:treatment-sec sec-type="Distribution"><title>Distribution.</title><p>Brazil (Amazonas and Pará), Fench Guiana.</p></tp:treatment-sec><tp:treatment-sec sec-type="Comparative notes"><title>Comparative notes.</title><p><italic><tp:taxon-name>Amblycerus virens</tp:taxon-name></italic> differs from the other species of the group by the length of the lateral spur of hind tibia (2.4 times the length of median; <xref ref-type="fig" rid="F1">Fig. 2</xref>) (for other species the length of the lateral spur of hind tibia is less than 1.85 times the length of median); the internal sac of male genitalia has small blade sclerites (<xref ref-type="fig" rid="F1">Fig. 5</xref>) (other species in the group have long blade sclerites).</p><p>This species shares with <italic><tp:taxon-name>Amblycerus viridis</tp:taxon-name></italic> and <italic><tp:taxon-name>Amblycerus medialis</tp:taxon-name></italic> the prominent eyes (<xref ref-type="fig" rid="F1">Figs 3</xref>, <xref ref-type="fig" rid="F2">9</xref>), postocular lobe narrower and metaventrite protuberant in lateral view (<xref ref-type="fig" rid="F1">Figs 2</xref>) but the male genitalia do not show closer similarities among these species. <italic><tp:taxon-name>Amblycerus virens</tp:taxon-name></italic> and <italic><tp:taxon-name>Amblycerus virescens</tp:taxon-name></italic> share a long wishbone sclerite comparing to the blades in the internal sac of male genitalia (<xref ref-type="fig" rid="F1">Fig. 5</xref>; <xref ref-type="bibr" rid="B17">Ribeiro-Costa 1998</xref>: 632. Fig. 9).</p></tp:treatment-sec><tp:treatment-sec><!--Section generated to contain objects referenced in tp:taxon-treatment.--><fig id="F1" position="float" orientation="portrait"><label>Figure 1–6.</label><caption><p><italic><tp:taxon-name>Amblycerus virens</tp:taxon-name></italic> (Jekel, 1855), specimen male: <bold>1</bold> dorsal <bold>2</bold> lateral <bold>3</bold> head <bold>4</bold> pygidium <bold>5</bold> median lobe of male genitalia <bold>6</bold> tegmen of male genitalia. Scale bars = 1.0 mm (Figs <bold>1–2</bold>); scale bars = 0.5 mm (Figs <bold>3–4, 6</bold>); scale bar = 0.2 mm (Fig. <bold>5</bold>).</p></caption><graphic xmlns:xlink="http://www.w3.org/1999/xlink" xlink:href="zookeys-401-031-g001.jpg" position="float" orientation="portrait" xlink:type="simple"/></fig><fig id="F2" position="float" orientation="portrait"><label>Figure 7–12.</label><caption><p><italic><tp:taxon-name>Amblycerus medialis</tp:taxon-name></italic> Ribeiro-Costa, Vieira &amp; Manfio, sp. n., holotype male: <bold>7</bold> dorsal <bold>8</bold> lateral <bold>9</bold> head <bold>10</bold> pygidium <bold>11</bold> median lobe of male genitalia <bold>12</bold> tegmen of male genitalia. Scale bars = 1.0 mm (Figs <bold>7–8</bold>); scale bars = 0.5 mm (Figs <bold>9–12</bold>).</p></caption><graphic xmlns:xlink="http://www.w3.org/1999/xlink" xlink:href="zookeys-401-031-g002.jpg" position="float" orientation="portrait" xlink:type="simple"/></fig></tp:treatment-sec><ref-list><ref id="B5"><mixed-citation xmlns:xlink="http://www.w3.org/1999/xlink" xlink:type="simple"><person-group><name name-style="western"><surname>Gemminger</surname><given-names>M</given-names></name><name name-style="western"><surname>Harold</surname><given-names>B</given-names></name></person-group> (<year>1873</year>) <source>Catalogus coleopterorum hucusque descriptorum synonymicus et systematicus.</source><volume>Tom. X. Cerambycidae (Lamiini), Bruchidae</volume>. <publisher-name>G. Beck, Monachii</publisher-name>, <fpage>2989</fpage>–<lpage>3232</lpage>.</mixed-citation></ref><ref id="B15"><mixed-citation xmlns:xlink="http://www.w3.org/1999/xlink" xlink:type="simple"><person-group><name name-style="western"><surname>Pic</surname><given-names>M</given-names></name></person-group> (<year>1913</year>) <source>Coleopterorum Catalogus</source>. <issue>Pars 55, Bruchidae</issue>, <publisher-loc>Berlim</publisher-loc>, <size units="page">74 pp</size>.</mixed-citation></ref><ref id="B1"><mixed-citation xmlns:xlink="http://www.w3.org/1999/xlink" xlink:type="simple"><person-group><name name-style="western"><surname>Blackwelder</surname><given-names>RE</given-names></name></person-group> (<year>1946</year>) <article-title>Checklist of the coleopterous insects of Mexico, Central America, the West Indies, and South America.</article-title><source>Bulletin of United States National Museum</source><volume>185</volume>(<issue>4</issue>): <fpage>551</fpage>-<lpage>763</lpage>.</mixed-citation></ref><ref id="B25"><mixed-citation xmlns:xlink="http://www.w3.org/1999/xlink" xlink:type="simple"><person-group><name name-style="western"><surname>Udayagiri</surname><given-names>S</given-names></name><name name-style="western"><surname>Wadhi</surname><given-names>SR</given-names></name></person-group> (<year>1989</year>) <article-title>Catalog of Bruchidae.</article-title><source>Memoirs of the American Entomological Institute</source><volume>45</volume>: <fpage>1</fpage>-<lpage>301</lpage>.</mixed-citation></ref><ref id="B17"><mixed-citation xmlns:xlink="http://www.w3.org/1999/xlink" xlink:type="simple"><person-group><name name-style="western"><surname>Ribeiro-Costa</surname><given-names>CS</given-names></name></person-group> (<year>1998</year>) <article-title>Descrições de oito novas espécies de <italic>Amblycerus</italic> Thunberg (Coleoptera, Bruchidae).</article-title><source>Revista Brasileira de Zoologia</source><volume>14</volume>: <fpage>629</fpage>-<lpage>648</lpage>. doi: <ext-link ext-link-type="doi" xlink:href="10.1590/S0101–81751997000300013" xlink:type="simple">10.1590/S0101–81751997000300013</ext-link></mixed-citation></ref><ref id="B6"><mixed-citation xmlns:xlink="http://www.w3.org/1999/xlink" xlink:type="simple"><person-group><name name-style="western"><surname>Jekel</surname><given-names>H</given-names></name></person-group> (<year>1855</year>) <source>Insecta Saundersiana: or characters of undescribed insects in the collection of William Wilson Saunders</source>. <publisher-loc>London</publisher-loc>, <size units="page">242 pp</size>.</mixed-citation></ref><ref id="B4"><mixed-citation xmlns:xlink="http://www.w3.org/1999/xlink" xlink:type="simple"><person-group><name name-style="western"><surname>Dejean</surname><given-names>MLC</given-names></name></person-group> (<year>1837</year>) <source>Catalogue des Coléoptères de la collection de M. Le Comte Dejean.</source><publisher-name>Chez Méquignon-Marvis Pére et Fils.</publisher-name>, <publisher-loc>Paris</publisher-loc>, <lpage>384</lpage> pp.</mixed-citation></ref></ref-list></tp:taxon-treatment>
