# Supplementary material for: A remarkable new species group of green seed beetles from genus Amblycerus Thunberg (Coleoptera, Chrysomelidae, Bruchinae), with description of a new Brazilian species
Source: Zookeys. 2014 Apr 14;(401):31–44. doi: 10.3897/zookeys.401.6232 (PMC4023266; doi:10.3897/zookeys.401.6232)
Supplement: XML Treatment for Amblycerus virescens [file zookeys.401.6232-treatment2.xml]

<!DOCTYPE tp:taxon-treatment
  PUBLIC "-//TaxonX//DTD Taxonomic Treatment Publishing DTD v0 20100105//EN" "tax-treatment-NSO.dtd">
<tp:taxon-treatment xmlns:tp="http://www.plazi.org/taxpub"><tp:treatment-meta><mixed-citation publication-type="journal"><person-group><name><surname>Ribeiro-Costa</surname><given-names>Cibele Stramare</given-names></name><name><surname>Vieira</surname><given-names>Marcelli Krul</given-names></name><name><surname>Manfio</surname><given-names>Daiara</given-names></name><name><surname>Kergoat</surname><given-names>Gael J.</given-names></name></person-group><article-title>A remarkable new species group of green seed beetles from genus <italic>Amblycerus</italic> Thunberg (Coleoptera, Chrysomelidae, Bruchinae), with description of a new Brazilian species</article-title><source>Zookeys</source><day>14</day><month>4</month><year>2014</year><volume>2014</volume><issue>401</issue><fpage>31</fpage><lpage>44</lpage><pub-id pub-id-type="doi">10.3897/zookeys.401.6232</pub-id></mixed-citation></tp:treatment-meta><tp:nomenclature><tp:taxon-name>
                        <tp:taxon-name-part taxon-name-part-type="genus">Amblycerus</tp:taxon-name-part>
                        <tp:taxon-name-part taxon-name-part-type="species">virescens</tp:taxon-name-part>
                        <object-id xmlns:xlink="http://www.w3.org/1999/xlink" xlink:type="simple">http://species-id.net/wiki/Amblycerus_virescens</object-id>
                    </tp:taxon-name><tp:taxon-authority>Ribeiro-Costa, 1998</tp:taxon-authority><tp:nomenclature-citation-list><tp:nomenclature-citation><tp:taxon-name>Amblycerus virescens</tp:taxon-name><comment> Ribeiro-Costa, 1998: 630 (original description, holotype, type locality: Brazil, Amazonas). <xref ref-type="bibr" rid="B17">Ribeiro-Costa 1998</xref>: 631–632, Figs 1–10. Detailed description and information of type material are in <xref ref-type="bibr" rid="B17">Ribeiro-Costa (1998)</xref>.</comment></tp:nomenclature-citation></tp:nomenclature-citation-list></tp:nomenclature><tp:treatment-sec sec-type="Distribution"><title>Distribution.</title><p>Brazil (Amazonas, Amapá and Goiás).</p></tp:treatment-sec><tp:treatment-sec sec-type="Comparative notes"><title>Comparative notes.</title><p>This species can be distinguished from all other of <italic>virens</italic> group by the internal sac of male genitalia that has a pair of subtriangular sclerites with denticulate margins (<xref ref-type="bibr" rid="B17">Ribeiro-Costa 1998</xref>: 632. Fig. 9) (<italic><tp:taxon-name>Amblycerus virens</tp:taxon-name></italic>, <italic><tp:taxon-name>Amblycerus viridis</tp:taxon-name></italic> and <italic><tp:taxon-name>Amblycerus viridans</tp:taxon-name></italic>, have a pair of sclerites with small rounded protuberances) (<xref ref-type="fig" rid="F1">Fig. 5</xref>; <xref ref-type="bibr" rid="B17">Ribeiro-Costa 1998</xref>: 634, 636. Figs 14, 19); <italic><tp:taxon-name>Amblycerus medialis</tp:taxon-name></italic> Ribeiro-Costa, Vieira &amp; Manfio, sp. n. absent (<xref ref-type="fig" rid="F2">Fig. 11</xref>)).</p><p><italic><tp:taxon-name>Amblycerus virescens</tp:taxon-name></italic> and <italic><tp:taxon-name>Amblycerus viridans</tp:taxon-name></italic> have no salient eyes (<xref ref-type="bibr" rid="B17">Ribeiro-Costa 1998</xref>: 631. Fig. 1), postocular lobe long, and metaventrite not protuberant (<xref ref-type="bibr" rid="B17">Ribeiro-Costa 1998</xref>: 631. Fig. 4). However, comparisons of male genitalia indicate that <italic><tp:taxon-name>Amblycerus virescens</tp:taxon-name></italic> is similar to <italic><tp:taxon-name>Amblycerus virens</tp:taxon-name></italic> because they both have a wishbone sclerite that is longer than the blades (<xref ref-type="fig" rid="F1">Fig. 5</xref>; <xref ref-type="bibr" rid="B17">Ribeiro-Costa 1998</xref>: 632. Fig. 9).</p><!--PageBreak--></tp:treatment-sec><tp:treatment-sec><!--Section generated to contain objects referenced in tp:taxon-treatment.--><fig id="F1" position="float" orientation="portrait"><label>Figure 1–6.</label><caption><p><italic><tp:taxon-name>Amblycerus virens</tp:taxon-name></italic> (Jekel, 1855), specimen male: <bold>1</bold> dorsal <bold>2</bold> lateral <bold>3</bold> head <bold>4</bold> pygidium <bold>5</bold> median lobe of male genitalia <bold>6</bold> tegmen of male genitalia. Scale bars = 1.0 mm (Figs <bold>1–2</bold>); scale bars = 0.5 mm (Figs <bold>3–4, 6</bold>); scale bar = 0.2 mm (Fig. <bold>5</bold>).</p></caption><graphic xmlns:xlink="http://www.w3.org/1999/xlink" xlink:href="zookeys-401-031-g001.jpg" position="float" orientation="portrait" xlink:type="simple"/></fig><fig id="F2" position="float" orientation="portrait"><label>Figure 7–12.</label><caption><p><italic><tp:taxon-name>Amblycerus medialis</tp:taxon-name></italic> Ribeiro-Costa, Vieira &amp; Manfio, sp. n., holotype male: <bold>7</bold> dorsal <bold>8</bold> lateral <bold>9</bold> head <bold>10</bold> pygidium <bold>11</bold> median lobe of male genitalia <bold>12</bold> tegmen of male genitalia. Scale bars = 1.0 mm (Figs <bold>7–8</bold>); scale bars = 0.5 mm (Figs <bold>9–12</bold>).</p></caption><graphic xmlns:xlink="http://www.w3.org/1999/xlink" xlink:href="zookeys-401-031-g002.jpg" position="float" orientation="portrait" xlink:type="simple"/></fig></tp:treatment-sec><ref-list><ref id="B17"><mixed-citation xmlns:xlink="http://www.w3.org/1999/xlink" xlink:type="simple"><person-group><name name-style="western"><surname>Ribeiro-Costa</surname><given-names>CS</given-names></name></person-group> (<year>1998</year>) <article-title>Descrições de oito novas espécies de <italic>Amblycerus</italic> Thunberg (Coleoptera, Bruchidae).</article-title><source>Revista Brasileira de Zoologia</source><volume>14</volume>: <fpage>629</fpage>-<lpage>648</lpage>. doi: <ext-link ext-link-type="doi" xlink:href="10.1590/S0101–81751997000300013" xlink:type="simple">10.1590/S0101–81751997000300013</ext-link></mixed-citation></ref></ref-list></tp:taxon-treatment>
