# Supplementary material for: A remarkable new species group of green seed beetles from genus Amblycerus Thunberg (Coleoptera, Chrysomelidae, Bruchinae), with description of a new Brazilian species
Source: Zookeys. 2014 Apr 14;(401):31–44. doi: 10.3897/zookeys.401.6232 (PMC4023266; doi:10.3897/zookeys.401.6232)
Supplement: XML Treatment for Amblycerus viridans [file zookeys.401.6232-treatment3.xml]

<!DOCTYPE tp:taxon-treatment
  PUBLIC "-//TaxonX//DTD Taxonomic Treatment Publishing DTD v0 20100105//EN" "tax-treatment-NSO.dtd">
<tp:taxon-treatment xmlns:tp="http://www.plazi.org/taxpub"><tp:treatment-meta><mixed-citation publication-type="journal"><person-group><name><surname>Ribeiro-Costa</surname><given-names>Cibele Stramare</given-names></name><name><surname>Vieira</surname><given-names>Marcelli Krul</given-names></name><name><surname>Manfio</surname><given-names>Daiara</given-names></name><name><surname>Kergoat</surname><given-names>Gael J.</given-names></name></person-group><article-title>A remarkable new species group of green seed beetles from genus <italic>Amblycerus</italic> Thunberg (Coleoptera, Chrysomelidae, Bruchinae), with description of a new Brazilian species</article-title><source>Zookeys</source><day>14</day><month>4</month><year>2014</year><volume>2014</volume><issue>401</issue><fpage>31</fpage><lpage>44</lpage><pub-id pub-id-type="doi">10.3897/zookeys.401.6232</pub-id></mixed-citation></tp:treatment-meta><tp:nomenclature><tp:taxon-name>
                        <tp:taxon-name-part taxon-name-part-type="genus">Amblycerus</tp:taxon-name-part>
                        <tp:taxon-name-part taxon-name-part-type="species">viridans</tp:taxon-name-part>
                        <object-id xmlns:xlink="http://www.w3.org/1999/xlink" xlink:type="simple">http://species-id.net/wiki/Amblycerus_viridans</object-id>
                    </tp:taxon-name><tp:taxon-authority>Ribeiro-Costa, 1998</tp:taxon-authority><tp:nomenclature-citation-list><tp:nomenclature-citation><tp:taxon-name>Amblycerus viridans</tp:taxon-name><comment> Ribeiro-Costa, 1998: 633 (original description, holotype, type locality: Brazil, Mato Grosso). <xref ref-type="bibr" rid="B17">Ribeiro-Costa 1998</xref>: 634, Figs 11–15. Detailed description and information of type material are in <xref ref-type="bibr" rid="B17">Ribeiro-Costa (1998)</xref>.</comment></tp:nomenclature-citation></tp:nomenclature-citation-list></tp:nomenclature><tp:treatment-sec sec-type="Distribution"><title>Distribution.</title><p>Brazil (Mato Grosso).</p></tp:treatment-sec><tp:treatment-sec sec-type="Comparative notes"><title>Comparative notes.</title><p><italic><tp:taxon-name>Amblycerus viridans</tp:taxon-name></italic> differs from all other species in the group by the structure of the internal sac of male genitalia, which includes a pair of sclerites formed by dense denticles (<xref ref-type="bibr" rid="B17">Ribeiro-Costa 1998</xref>: 634, Fig. 14: EPL) (character absent in <italic><tp:taxon-name>Amblycerus virescens</tp:taxon-name></italic>, <italic><tp:taxon-name>Amblycerus viridis</tp:taxon-name></italic>, <italic><tp:taxon-name>Amblycerus virens</tp:taxon-name></italic> and<italic><tp:taxon-name>Amblycerus medialis</tp:taxon-name></italic>). This species is similar to <italic><tp:taxon-name>Amblycerus viridis</tp:taxon-name></italic> because they both have a wishbone sclerite that is shorter than the blades; in addition both species also share the presence of a pair of slender denticulate sclerites on median region (<xref ref-type="bibr" rid="B17">Ribeiro-Costa 1998</xref>: 634, Fig. 14: EPC). Additional information on external morphological similarities is also presented in the section dedicated to <italic><tp:taxon-name>Amblycerus virescens</tp:taxon-name></italic>.</p></tp:treatment-sec><ref-list><ref id="B17"><mixed-citation xmlns:xlink="http://www.w3.org/1999/xlink" xlink:type="simple"><person-group><name name-style="western"><surname>Ribeiro-Costa</surname><given-names>CS</given-names></name></person-group> (<year>1998</year>) <article-title>Descrições de oito novas espécies de <italic>Amblycerus</italic> Thunberg (Coleoptera, Bruchidae).</article-title><source>Revista Brasileira de Zoologia</source><volume>14</volume>: <fpage>629</fpage>-<lpage>648</lpage>. doi: <ext-link ext-link-type="doi" xlink:href="10.1590/S0101–81751997000300013" xlink:type="simple">10.1590/S0101–81751997000300013</ext-link></mixed-citation></ref></ref-list></tp:taxon-treatment>
