# Supplementary material for: A remarkable new species group of green seed beetles from genus Amblycerus Thunberg (Coleoptera, Chrysomelidae, Bruchinae), with description of a new Brazilian species
Source: Zookeys. 2014 Apr 14;(401):31–44. doi: 10.3897/zookeys.401.6232 (PMC4023266; doi:10.3897/zookeys.401.6232)
Supplement: XML Treatment for Amblycerus viridis [file zookeys.401.6232-treatment4.xml]

<!DOCTYPE tp:taxon-treatment
  PUBLIC "-//TaxonX//DTD Taxonomic Treatment Publishing DTD v0 20100105//EN" "tax-treatment-NSO.dtd">
<tp:taxon-treatment xmlns:tp="http://www.plazi.org/taxpub"><tp:treatment-meta><mixed-citation publication-type="journal"><person-group><name><surname>Ribeiro-Costa</surname><given-names>Cibele Stramare</given-names></name><name><surname>Vieira</surname><given-names>Marcelli Krul</given-names></name><name><surname>Manfio</surname><given-names>Daiara</given-names></name><name><surname>Kergoat</surname><given-names>Gael J.</given-names></name></person-group><article-title>A remarkable new species group of green seed beetles from genus <italic>Amblycerus</italic> Thunberg (Coleoptera, Chrysomelidae, Bruchinae), with description of a new Brazilian species</article-title><source>Zookeys</source><day>14</day><month>4</month><year>2014</year><volume>2014</volume><issue>401</issue><fpage>31</fpage><lpage>44</lpage><pub-id pub-id-type="doi">10.3897/zookeys.401.6232</pub-id></mixed-citation></tp:treatment-meta><tp:nomenclature><tp:taxon-name>
                        <tp:taxon-name-part taxon-name-part-type="genus">Amblycerus</tp:taxon-name-part>
                        <tp:taxon-name-part taxon-name-part-type="species">viridis</tp:taxon-name-part>
                        <object-id xmlns:xlink="http://www.w3.org/1999/xlink" xlink:type="simple">http://species-id.net/wiki/Amblycerus_viridis</object-id>
                    </tp:taxon-name><tp:taxon-authority>Ribeiro-Costa, 1998</tp:taxon-authority><tp:nomenclature-citation-list><tp:nomenclature-citation><tp:taxon-name>Amblycerus viridis</tp:taxon-name><comment> Ribeiro-Costa, 1998: 635 (original description, holotype, type locality: Brazil, Mato Grosso). <xref ref-type="bibr" rid="B17">Ribeiro-Costa 1998</xref>: 636, Figs 16–19. Detailed description and information of type material are in <xref ref-type="bibr" rid="B17">Ribeiro-Costa (1998)</xref>.</comment></tp:nomenclature-citation></tp:nomenclature-citation-list></tp:nomenclature><tp:treatment-sec sec-type="Distribution"><title>Distribution.</title><p>Brazil (Mato Grosso).</p></tp:treatment-sec><tp:treatment-sec sec-type="Comparative notes"><title>Comparative notes.</title><p><italic><tp:taxon-name>Amblycerus viridis</tp:taxon-name></italic> differs from the other species in the group by its shorter hind femur, which is 2.32 times longer than its width (in others species the ratio is superior to 2.5 times). Additional information on external and internal similarities is also presented in the sections dedicated to <italic><tp:taxon-name>Amblycerus virens</tp:taxon-name></italic> and <italic><tp:taxon-name>Amblycerus viridans</tp:taxon-name></italic>.</p></tp:treatment-sec><ref-list><ref id="B17"><mixed-citation xmlns:xlink="http://www.w3.org/1999/xlink" xlink:type="simple"><person-group><name name-style="western"><surname>Ribeiro-Costa</surname><given-names>CS</given-names></name></person-group> (<year>1998</year>) <article-title>Descrições de oito novas espécies de <italic>Amblycerus</italic> Thunberg (Coleoptera, Bruchidae).</article-title><source>Revista Brasileira de Zoologia</source><volume>14</volume>: <fpage>629</fpage>-<lpage>648</lpage>. doi: <ext-link ext-link-type="doi" xlink:href="10.1590/S0101–81751997000300013" xlink:type="simple">10.1590/S0101–81751997000300013</ext-link></mixed-citation></ref></ref-list></tp:taxon-treatment>
