# Supplementary material for: A remarkable new species group of green seed beetles from genus Amblycerus Thunberg (Coleoptera, Chrysomelidae, Bruchinae), with description of a new Brazilian species
Source: Zookeys. 2014 Apr 14;(401):31–44. doi: 10.3897/zookeys.401.6232 (PMC4023266; doi:10.3897/zookeys.401.6232)
Supplement: XML Treatment for Amblycerus medialis [file zookeys.401.6232-treatment5.xml]

<!DOCTYPE tp:taxon-treatment
  PUBLIC "-//TaxonX//DTD Taxonomic Treatment Publishing DTD v0 20100105//EN" "tax-treatment-NSO.dtd">
<tp:taxon-treatment xmlns:tp="http://www.plazi.org/taxpub"><tp:treatment-meta><mixed-citation publication-type="journal"><person-group><name><surname>Ribeiro-Costa</surname><given-names>Cibele Stramare</given-names></name><name><surname>Vieira</surname><given-names>Marcelli Krul</given-names></name><name><surname>Manfio</surname><given-names>Daiara</given-names></name><name><surname>Kergoat</surname><given-names>Gael J.</given-names></name></person-group><article-title>A remarkable new species group of green seed beetles from genus <italic>Amblycerus</italic> Thunberg (Coleoptera, Chrysomelidae, Bruchinae), with description of a new Brazilian species</article-title><source>Zookeys</source><day>14</day><month>4</month><year>2014</year><volume>2014</volume><issue>401</issue><fpage>31</fpage><lpage>44</lpage><pub-id pub-id-type="doi">10.3897/zookeys.401.6232</pub-id></mixed-citation></tp:treatment-meta><tp:nomenclature><tp:taxon-name>
                        <tp:taxon-name-part taxon-name-part-type="genus">Amblycerus</tp:taxon-name-part>
                        <tp:taxon-name-part taxon-name-part-type="species">medialis</tp:taxon-name-part>
                        <object-id xmlns:xlink="http://www.w3.org/1999/xlink" content-type="zoobank" xlink:type="simple">http://zoobank.org/D819155A-D242-4BE0-813B-B5B258DD4554</object-id>
                        <object-id xmlns:xlink="http://www.w3.org/1999/xlink" xlink:type="simple">http://species-id.net/wiki/Amblycerus_medialis</object-id>
                    </tp:taxon-name><tp:taxon-authority>Ribeiro-Costa, Vieira &amp; Manfio</tp:taxon-authority><tp:taxon-status xmlns:xlink="http://www.w3.org/1999/xlink" xlink:type="simple">sp. n.</tp:taxon-status><xref ref-type="fig" rid="F2">Figs 7–12</xref></tp:nomenclature><tp:treatment-sec sec-type="Description"><title>Description.</title><p>BL: 6.3 mm; BW: 3.78 mm</p><p>Integument color (<xref ref-type="fig" rid="F2">Figs 7–10</xref>). Body black except mouth parts brownish; apical spurs of hind tibiae brownish to black.</p><p>Vestiture (<xref ref-type="fig" rid="F2">Figs 7–10</xref>). Pronotum with a predominantly green vestiture but also with yellowish setae on the anterior margin, lateral areas and median line; elytra with a <!--PageBreak-->predominantly green vestiture but also with yellowish setae on 1 interstria; thorax and abdomen covered with pale yellowish setae.</p><p>Head (<xref ref-type="fig" rid="F2">Fig. 9</xref>) covered with fine and dense punctures. Frons without frontal carina. Eyes moderately faceted, strongly prominent laterally. Ocular index: 2.23; ocular <italic>sinus</italic>: 0.78; postocular lobe 0.34 the eye length. Antennae not reaching anterior margin of hind coxa (<xref ref-type="fig" rid="F2">Fig. 8</xref>); serrated from 4 to 10 antennomeres; from 3 to 11 antennomeres 1.94 longer than wider; 11 antennomere with truncate apex (<xref ref-type="fig" rid="F2">Fig. 8</xref>). Frontoclypeal suture indistinct. Clypeus covered with fine and dense punctures except on a narrow band on apical portion. Labrum with few fine punctures on basal margin.</p><p>Prothorax (<xref ref-type="fig" rid="F2">Fig. 7</xref>). Pronotum semicircular; covered with fine and dense punctures, moderately coarse punctures intermixed all over pronotum. Lateral carina complete, almost reaching the anterior margin of pronotum. Cervical sulcus absent. Prosternal process longer than anterior coxae, gently arched between coxae and slightly constricted between coxae.</p><p>Mesothorax and Metathorax. Scutellum longer than wide with tridentate apex. Elytron with striae moderately impressed, not fused apically. Interstriae with moderately coarse and dense punctures (<xref ref-type="fig" rid="F2">Fig. 7</xref>). Metaventrite slightly protuberant with moderately coarse and sparse punctures; median sulcus one-half as long as metaventrite. Metepisternum without punctures; metepisternal sulcus forming straight angle, with transverse axis straight and reaching lateral margin of metepisternum. Mid coxae lower than anterior coxae, in lateral view (<xref ref-type="fig" rid="F2">Fig. 8</xref>). Surface of hind coxae without punctures. Hind femur 3 times longer than wide. Hind tibia lateral spur about 1.5 times the length of median spur, and 1-tarsomere about 1.5 the length of lateral spur and 2.5 times the median spur.</p><p>Abdomen (<xref ref-type="fig" rid="F2">Fig. 10</xref>). Ventrites finely punctulate, the last about 2 times wider than the 4-ventrite; pygidium one-half covered by the elytra, with apical margin rounded, with fine punctures.</p><p>Male genitalia (<xref ref-type="fig" rid="F2">Figs 11–12</xref>). Median lobe (<xref ref-type="fig" rid="F2">Fig. 11</xref>) about 5.43 times its widest at apical region; ventral valve with lateral margins concave, dorsal valve with lateral margins straight. Internal sac (<xref ref-type="fig" rid="F2">Fig. 11</xref>) in the apical region without sclerites. Median region with a pair of straight blade sclerites, one side denticulate; wishbone sclerite as long as blade sclerites, curved at apex and stems moderately separated. Basal region with a sclerite with long stems gradually approximated. Apical and median regions with several spines and denticles. Tegmen (<xref ref-type="fig" rid="F2">Fig. 12</xref>) deeply emarginated, about 0.35 times the length of the expanded lateral lobes.</p></tp:treatment-sec><tp:treatment-sec sec-type="Type material"><title>Type material.</title><p>Holotype deposited in FSCA, male, with labels: ‘BRAZIL: Rondônia 62/ km SW Ariquemes, nr/ Fzda. Rancho Grande/ 8-20-XI-1994 JE Eger/ MV &amp; Black Lights’[white, printed in black]; ‘FSCA’ [green, printed in black]; ‘HOLOTYPE/ Amblycerus medialis/ Ribeiro-Costa, Vieira &amp; Manfio, / [white with red margin, printed in black] (FSCA). 1 paratype deposited in CNCI, female, with labels: ‘BRAZIL, Pará ♀/ Faz. Taperinha/ XI-19-22-1969/ JM &amp; BA Campbell’ [white, printed in black]; ‘CNC’ [white with green line in the middle, printed in black]; <!--PageBreak--><!--PageBreak-->‘PARATYPE/ Amblycerus medialis/ Ribeiro-Costa, Vieira &amp; Manfio/ [white with yellow margin, printed in black] (CNCI).</p></tp:treatment-sec><tp:treatment-sec sec-type="Distribution"><title>Distribution.</title><p>Brazil (Pará and Rondônia).</p></tp:treatment-sec><tp:treatment-sec sec-type="Comparative notes"><title>Comparative notes.</title><p><italic><tp:taxon-name>Amblycerus medialis</tp:taxon-name></italic> can be easily separated from others species in the group by the presence of yellow pubescent stripes on the pronotum and elytra (<xref ref-type="fig" rid="F2">Fig. 7</xref>) (others species are exclusively with a green vestiture); antennomeres about 2 times as long as wide (<xref ref-type="fig" rid="F2">Figs 7–8</xref>) (others wider than long).</p><p>Additional information on external and internal similarities is also presented in the sections dedicated to <italic><tp:taxon-name>Amblycerus virens</tp:taxon-name></italic> and <italic><tp:taxon-name>Amblycerus viridans</tp:taxon-name></italic>.</p></tp:treatment-sec><tp:treatment-sec sec-type="Etymology"><title>Etymology.</title><p>The specific name refers to the median line on dorsum.</p></tp:treatment-sec><tp:treatment-sec><!--Section generated to contain objects referenced in tp:taxon-treatment.--><fig id="F2" position="float" orientation="portrait"><label>Figure 7–12.</label><caption><p><italic><tp:taxon-name>Amblycerus medialis</tp:taxon-name></italic> Ribeiro-Costa, Vieira &amp; Manfio, sp. n., holotype male: <bold>7</bold> dorsal <bold>8</bold> lateral <bold>9</bold> head <bold>10</bold> pygidium <bold>11</bold> median lobe of male genitalia <bold>12</bold> tegmen of male genitalia. Scale bars = 1.0 mm (Figs <bold>7–8</bold>); scale bars = 0.5 mm (Figs <bold>9–12</bold>).</p></caption><graphic xmlns:xlink="http://www.w3.org/1999/xlink" xlink:href="zookeys-401-031-g002.jpg" position="float" orientation="portrait" xlink:type="simple"/></fig></tp:treatment-sec></tp:taxon-treatment>
